# Supplementary material for: Digestibility and Retention Time of Coastal Bermudagrass (Cynodon dactylon) Hay by Horses
Source: Animals (Basel). 2019 Dec 14;9(12):1148. doi: 10.3390/ani9121148 (PMC6940996; doi:10.3390/ani9121148)
Supplement: Supplementary file 1 [file animals-09-01148-s001.zip]

Archive with 2 entries (2 files):
- Supplementary - Computer Code S1.docx
- Supplementary Figures - Individual Horse Marker Excretion Within Diet.pdf
